# Supplementary material for: Frailty predicts surgical complications after kidney transplantation. A propensity score matched study
Source: PLoS One. 2020 Feb 26;15(2):e0229531. doi: 10.1371/journal.pone.0229531 (PMC7043931; doi:10.1371/journal.pone.0229531)
Supplement: S3 Appendix — (R) [file pone.0229531.s003.R]

library(tidyverse)
library(arsenal)
library(MatchIt)
library(gridExtra)
library(GGally)
library(vcd) ##mosaic plot
library(colorspace) ##paleta de cores
library(epitools) ## estimate risk ratio

ricardo <- read.csv('frailty_2019.csv', dec = '.', sep = ';',
                    na.strings = c(' ','NR'))
dim(ricardo)
str(ricardo)

##################################
######################## MatchIt
m.out <- matchit(Frailty ~ Age + Sex  + Timeondialysis + priordiabetes + cardiovascularrisk + panel + CIT + BMIcategory + Type_Donor +  expanded, data = ricardo,
                 calipter = 0.25, method = "nearest")

plot(m.out)
plot(m.out,type="jitter")
plot(m.out,type="hist")

ricardo_match <- match.data(m.out)
ricardo_match <- as.data.frame(ricardo_match)
ricardo_match$distance <- NULL
ricardo_match$weights <- NULL

##Categorização before Macth
ricardo <- ricardo %>%
  mutate(Race = factor(Race, levels = c(0,1), labels = c('white','non-white')),
         Etiology_CKD = factor(Etiology_CKD, levels = c(0,1,2,3,4), labels = c('Diabetes','Hypertension','Glomerulonephritis','Undefined','Other')),
         Modality_dialisys = factor(Modality_dialisys, levels = c(0,1,2), labels = c('Preemptive','Hemodialysis','Peritoneal')),
         retransplantation = factor(retransplantation, labels = c('no','yes')),
         hypertension = factor(hypertension, labels = c('no','yes')),
         priordiabetes = factor(priordiabetes, labels = c('no','yes')),
         cardiovascularrisk = factor(cardiovascularrisk, levels = c(0,1), labels = c('Low','Moderate + High')),
         BMIcategory = factor(BMIcategory, levels = c(0,1,2), labels = c('Underweight','Normal + Overweight','Obesity')),
         CauseofDeath = factor(CauseofDeath, levels = c(0,1,2,3), labels = c('NA','Stroke','Traumatic brain injury','Other')),
         expanded = factor(expanded, labels = c('no','yes')),
         DonorDM = factor(DonorDM, labels = c('no','yes')),
         Donorhypertension = factor(Donorhypertension, labels = c('no','yes')),
         Induction = factor(Induction, levels = c(0,1), labels = c('No Induction','Thymoglobulin')),
         maintenancetherapy = factor(maintenancetherapy, levels = c(0,1,2), labels = c('FK+TORi+PDN','FK+MPS+PDN','Others')),
         Frailty = factor(Frailty, labels = c('no','yes')),
         surgicalcomplication = factor(surgicalcomplication, labels = c('no','yes')),
         infectious = factor(infectious, labels = c('no','yes')),
         noninfectious = factor(noninfectious, labels = c('no','yes')),
         graftloss = factor(graftloss, labels = c('no','yes')),
         death = factor(death, labels = c('no','yes')),
         DGF = factor(DGF, labels = c('no','yes','NA'))
         )


##Categorização after Macth
ricardo_match <- ricardo_match %>%
  mutate(Race = factor(Race, levels = c(0,1), labels = c('white','non-white')),
         Etiology_CKD = factor(Etiology_CKD, levels = c(0,1,2,3,4), labels = c('Diabetes','Hypertension','Glomerulonephritis','Undefined','Other')),
         Modality_dialisys = factor(Modality_dialisys, levels = c(0,1,2), labels = c('Preemptive','Hemodialysis','Peritoneal')),
         retransplantation = factor(retransplantation, labels = c('no','yes')),
         hypertension = factor(hypertension, labels = c('no','yes')),
         priordiabetes = factor(priordiabetes, labels = c('no','yes')),
         cardiovascularrisk = factor(cardiovascularrisk, levels = c(0,1), labels = c('Low','Moderate + High')),
         BMIcategory = factor(BMIcategory, levels = c(0,1,2), labels = c('Underweight','Normal + Overweight','Obesity')),
         CauseofDeath = factor(CauseofDeath, levels = c(0,1,2,3), labels = c('NA','Stroke','Traumatic brain injury','Other')),
         expanded = factor(expanded, labels = c('no','yes')),
         DonorDM = factor(DonorDM, labels = c('no','yes')),
         Donorhypertension = factor(Donorhypertension, labels = c('no','yes')),
         Induction = factor(Induction, levels = c(0,1), labels = c('No Induction','Thymoglobulin')),
         maintenancetherapy = factor(maintenancetherapy, levels = c(0,1,2), labels = c('FK+TORi+PDN','FK+MPS+PDN','Others')),
         Frailty = factor(Frailty, labels = c('no','yes')),
         surgicalcomplication = factor(surgicalcomplication, labels = c('no','yes')),
         infectious = factor(infectious, labels = c('no','yes')),
         noninfectious = factor(noninfectious, labels = c('no','yes')),
         graftloss = factor(graftloss, labels = c('no','yes')),
         death = factor(death, labels = c('no','yes')),
         DGF = factor(DGF, labels = c('no','yes','NA'))
  )


##Salvar planilha
write.csv(ricardo, file = 'frailty.csv')

##valores normais
numeric_vars <- select_if(ricardo, is.numeric)
sapply(numeric_vars, shapiro.test)
nomes <- paste(names(ricardo), collapse = ' + ')
nomes2 <- str_c("'",names(ricardo),"'", collapse = ', ')

##Table 01 - Baseline Caractheristics
my_controls <- tableby.control(
  test = T,
  total = T,
  numeric.test = "anova", cat.test = "chisq",
  numeric.stats = c("meansd", "medianq1q3", "range"),
  cat.stats = c("countpct"),
  stats.labels = list(
    meansd = "Mean (SD)",
    medianq1q3 = "Median (Q1, Q3)",
    range = "Min - Max"
  ))

table_one <- tableby(Frailty ~ anova(Age) + Sex + Race + Etiology_CKD + Modality_dialisys + kwt(Timeondialysis) + retransplantation + kwt(panel) + hypertension + priordiabetes + cardiovascularrisk + BMIcategory + Type_Donor + kwt(HLA) + anova(DonorAge) + kwt(Donorcreatinine) + DonorDM + Donorhypertension + expanded + kwt(CIT) + Induction + maintenancetherapy + DGF + Frailty + surgicalcomplication + infectious + noninfectious + graftloss + death, data = ricardo, control = my_controls)
summary(table_one, pfootnote = TRUE, digits = 2)
write2html(table_one, "~/tabela01.html")


##RiskRatio
risk1 <- riskratio(ricardo$Frailty, ricardo$surgicalcomplication, method = 'wald')
risk2 <- riskratio(ricardo$Frailty, ricardo$noninfectious, method = 'wald')
risk3 <- riskratio(ricardo_match$Frailty, ricardo_match$surgicalcomplication, method = 'wald')
risk4 <- riskratio(ricardo_match$Frailty, ricardo_match$noninfectious, method = 'wald')

##Table 01 to cause of death
ricardo_deceased <- ricardo %>%
  filter(Type_Donor == 'Deceased')

table_one1 <- tableby(Frailty ~ CauseofDeath, data = ricardo_deceased)
summary(table_one1, pfootnote = TRUE, digits = 2)


#Table02
table_two <- tableby(Frailty ~ anova(Age) + Sex + Race + Etiology_CKD + Modality_dialisys + kwt(Timeondialysis) + retransplantation + kwt(panel) + hypertension + priordiabetes + cardiovascularrisk + BMIcategory + Type_Donor + kwt(HLA) + anova(DonorAge) + kwt(Donorcreatinine) + DonorDM + Donorhypertension + expanded + kwt(CIT) + Induction + maintenancetherapy + DGF + Frailty + surgicalcomplication + infectious + noninfectious + graftloss + death, data = ricardo_match, control = my_controls)
summary(table_two, pfootnote = TRUE, digits = 2)
write2html(table_two, "~/tabela02.html")

#Complementação da tabela 02
ricardo_match_deceased <- ricardo_match %>%
  filter(Type_Donor == 'Deceased')

table_two1 <- tableby(Frailty ~ CauseofDeath, data = ricardo_match_deceased)
summary(table_two1, pfootnote = TRUE, digits = 2)


##Plots
p1 <- ggplot(ricardo, aes(x = surgicalcomplication, fill = Frailty))+
  geom_bar()+
  scale_fill_manual(values = c('blue','red'))+
  labs(title = 'Before Match',x = 'Surgical Complications')+
  theme_classic()

p2 <- ggplot(ricardo_match, aes(x = surgicalcomplication, fill = Frailty))+
  geom_bar()+
  scale_fill_manual(values = c('blue','red'))+
  labs(title = 'After Match', x = 'Surgical Complications')+
  theme_classic()

plot1 <- grid.arrange(p1, p2)

ggsave("SurgicalComplications.tiff", plot = plot1, units="cm", width=15, height=20, dpi=600, compression = 'lzw')


##plot2
p3 <- ggplot(ricardo, aes(x = noninfectious, fill = Frailty))+
  geom_bar()+
  scale_fill_manual(values = c('blue','red'))+
  labs(title = 'Before Match',x = 'Noninfectious Surgical Complications')+
  theme_classic()

p4 <- ggplot(ricardo_match, aes(x = noninfectious, fill = Frailty))+
  geom_bar()+
  scale_fill_manual(values = c('blue','red'))+
  labs(title = 'After Match', x = 'Noninfectious Surgical Complications')+
  theme_classic()

plot2 <- grid.arrange(p3, p4)

ggsave("NoninfectiousComplications.tiff", plot = plot2, units="cm", width=15, height=20, dpi=600, compression = 'lzw')


##plots GGally
vars <- c('Frailty','Age','BMIcategory','panel')

ggpairs(ricardo[vars], aes(color = Frailty))


################Mosaic Plot ##########################3
tabela <- table(ricardo$Frailty, ricardo$surgicalcomplication)
mosaic(tabela, shade = TRUE, legend = TRUE)
mosaic(surgicalcomplication ~ Frailty, data = ricardo, shade = TRUE)
mosaic(surgicalcomplication ~ Frailty + Sex + BMIcategory, data = ricardo,
       shade = TRUE, highlighting = TRUE,  highlighting_fill = rainbow_hcl)

##PCA
vars <- c('Age', 'Sex', 'Race', 'Etiology_CKD', 'Modality_dialisys', 'Timeondialysis', 'retransplantation', 'panel', 'hypertension', 'priordiabetes', 'cardiovascularrisk', 'BMIcategory', 'Type_Donor', 'HLA', 'DonorAge', 'CauseofDeath', 'Donorcreatinine', 'DonorDM', 'Donorhypertension', 'expanded', 'CIT', 'Induction', 'maintenancetherapy' , 'Frailty')
ricardo_matrix <- model.matrix(Frailty ~ . , data = ricardo[vars])
PCA <- prcomp(ricardo_matrix)

##Fatores associados ao Frailty
model_01 <- glm(Frailty ~ Age + Sex + Race + Etiology_CKD + Modality_dialisys + Timeondialysis + retransplantation + panel + hypertension + priordiabetes + cardiovascularrisk + BMIcategory,
                data = ricardo, family = 'binomial')
summary(model_01)

model_02 <- step(model_01, method = 'both')
summary(model_02)
