# Supplementary material for: Frailty predicts surgical complications after kidney transplantation. A propensity score matched study
Source: PLoS One. 2020 Feb 26;15(2):e0229531. doi: 10.1371/journal.pone.0229531 (PMC7043931; doi:10.1371/journal.pone.0229531)
Supplement: S4 Appendix — (XLSX) [file pone.0229531.s004.xlsx]

## Sheet: Sheet1
Id	Age	Sex	Race	Etiology_CKD	Modality_dialisys	Timeondialysis	retransplantation	panel	hypertension	priordiabetes	cardiovascularrisk	BMIcategory	Type_Donor	HLA	DonorAge	CauseofDeath	Donorcreatinine	DonorDM	Donorhypertension	expanded	CIT	Induction	maintenancetherapy	DGF	Frailty	surgicalcomplication	infectious	noninfectious	graftloss	death
1	25	Male	non-white	Glomerulonephritis	Hemodialysis	28	no	0	no	no	Low	Normal + Overweight	Living	3	29	not applicable	1	no	no	not applicable	68	Thymoglobulin	FK+TORi+PDN	no	no	yes	no	yes	no	no
2	46	Male	non-white	Hypertension	Hemodialysis	13	no	0	yes	no	Low	Obesity	Living	3	48	not applicable	1	no	no	not applicable	87	Thymoglobulin	FK+TORi+PDN	no	no	yes	no	yes	no	no
3	72	Female	white	Hypertension	Hemodialysis	24	no	88	yes	no	Moderate + High	Normal + Overweight	Deceased	3	64	Stroke	0.9	no	no	yes	1542	Thymoglobulin	FK+TORi+PDN	yes	yes	no	no	no	no	no
4	52	Male	non-white	Hypertension	Hemodialysis	149	no	0	yes	no	Low	Normal + Overweight	Deceased	2	50	Stroke	2	no	no	yes	1450	Thymoglobulin	FK+TORi+PDN	yes	no	no	no	no	no	no
5	50	Female	white	Glomerulonephritis	Hemodialysis	25	yes	0	no	no	Low	Normal + Overweight	Deceased	3	44	Stroke	1.3	yes	no	yes	1390	Thymoglobulin	FK+MPS+PDN	NA	yes	no	no	no	no	yes
6	52	Male	non-white	Other	Hemodialysis	29	no	0	no	no	Low	Normal + Overweight	Deceased	1	24	Other	0.5	no	no	no	1350	Thymoglobulin	FK+TORi+PDN	no	no	no	no	no	no	no
7	50	Male	non-white	Hypertension	Hemodialysis	42	no	3	yes	no	Low	Normal + Overweight	Living	3	39	not applicable	1	no	no	not applicable	101	Thymoglobulin	FK+TORi+PDN	no	no	yes	no	yes	no	no
8	38	Female	non-white	Other	Hemodialysis	76	no	93	no	no	Low	Normal + Overweight	Deceased	5	55	Stroke	0.9	no	yes	yes	1293	Thymoglobulin	FK+MPS+PDN	yes	yes	yes	no	yes	no	no
9	58	Male	non-white	Undefined	Hemodialysis	34	no	0	no	no	Low	Normal + Overweight	Living	6	11	not applicable	1	no	no	not applicable	108	Thymoglobulin	FK+TORi+PDN	no	no	no	no	no	no	no
10	38	Male	non-white	Undefined	Hemodialysis	56	no	0	no	no	Low	Normal + Overweight	Deceased	2	20	Traumatic brain injury	0.7	no	no	no	1190	Thymoglobulin	FK+TORi+PDN	yes	yes	no	no	no	yes	no
11	54	Male	white	Hypertension	Hemodialysis	42	no	1	yes	no	Low	Obesity	Deceased	3	20	Traumatic brain injury	0.7	no	no	no	1572	Thymoglobulin	FK+TORi+PDN	yes	no	no	no	no	no	no
12	53	Male	non-white	Glomerulonephritis	Hemodialysis	52	no	0	no	no	Moderate + High	Obesity	Deceased	4	49	Stroke	1.6	no	yes	no	1270	Thymoglobulin	FK+MPS+PDN	yes	no	yes	no	yes	no	yes
13	53	Female	non-white	Undefined	Hemodialysis	53	no	0	no	no	Low	Normal + Overweight	Deceased	3	25	Traumatic brain injury	1.5	no	no	no	1559	Thymoglobulin	FK+TORi+PDN	NA	no	no	no	no	no	yes
14	38	Male	white	Hypertension	Hemodialysis	54	no	0	yes	no	Low	Normal + Overweight	Living	6	39	not applicable	1	no	no	not applicable	52	Thymoglobulin	FK+TORi+PDN	no	no	no	no	no	no	no
15	47	Male	white	Undefined	Hemodialysis	39	no	0	no	no	Low	Normal + Overweight	Deceased	4	18	Traumatic brain injury	1	no	no	no	1570	Thymoglobulin	FK+TORi+PDN	yes	no	no	no	no	no	no
16	28	Female	white	Other	Hemodialysis	22	no	0	no	no	Low	Normal + Overweight	Living	6	29	not applicable	1	no	no	not applicable	82	Thymoglobulin	FK+MPS+PDN	no	no	yes	no	yes	no	no
17	37	Female	non-white	Hypertension	Hemodialysis	22	no	74	yes	no	Low	Normal + Overweight	Deceased	3	44	Traumatic brain injury	0.5	no	no	no	1530	Thymoglobulin	FK+MPS+PDN	yes	yes	no	no	no	no	no
18	67	Female	non-white	Hypertension	Hemodialysis	22	no	0	yes	no	Moderate + High	Underweight	Deceased	4	67	Stroke	0.9	no	no	yes	850	Thymoglobulin	FK+MPS+PDN	yes	no	no	no	no	no	no
19	18	Male	non-white	Undefined	Hemodialysis	29	no	0	no	no	Low	Underweight	Deceased	4	48	Stroke	0.85	no	yes	no	1320	Thymoglobulin	FK+TORi+PDN	yes	yes	no	no	no	no	no
20	48	Male	non-white	Other	Hemodialysis	22	no	0	no	no	Low	Normal + Overweight	Living	3	42	not applicable	1	no	no	not applicable	72	No Induction	Others	no	yes	no	no	no	no	yes
21	59	Male	non-white	Hypertension	Hemodialysis	35	no	72	yes	no	Moderate + High	Normal + Overweight	Deceased	3	18	Stroke	1.1	no	no	no	1405	Thymoglobulin	FK+TORi+PDN	no	no	yes	no	yes	no	no
22	44	Female	white	Diabetes	Hemodialysis	39	no	0	no	yes	Moderate + High	Obesity	Deceased	3	61	Traumatic brain injury	0.9	no	no	yes	1380	Thymoglobulin	FK+TORi+PDN	yes	yes	yes	no	yes	no	no
23	50	Male	non-white	Diabetes	Hemodialysis	9	no	0	no	yes	Moderate + High	Normal + Overweight	Living	3	48	not applicable	1	no	no	not applicable	73	Thymoglobulin	FK+TORi+PDN	no	no	no	no	no	no	no
24	47	Female	white	Other	Hemodialysis	5	no	0	no	no	Low	Obesity	Deceased	3	44	Traumatic brain injury	1.25	no	no	no	1295	Thymoglobulin	FK+TORi+PDN	yes	no	no	no	no	no	no
25	66	Female	white	Diabetes	Peritoneal	10	no	0	no	yes	Moderate + High	Obesity	Deceased	4	7	Traumatic brain injury	0.3	no	no	no	1200	Thymoglobulin	FK+TORi+PDN	no	no	no	no	no	no	no
26	28	Female	non-white	Undefined	Hemodialysis	40	no	46	no	no	Low	Normal + Overweight	Deceased	4	13	Other	1.6	no	no	no	1205	Thymoglobulin	FK+MPS+PDN	yes	no	no	no	no	no	no
27	47	Female	white	Hypertension	Hemodialysis	23	no	58	yes	no	Low	Normal + Overweight	Living	3	42	not applicable	1	no	no	not applicable	60	Thymoglobulin	FK+MPS+PDN	no	yes	no	no	no	no	no
28	59	Male	non-white	Diabetes	Hemodialysis	3	no	0	no	yes	Moderate + High	Normal + Overweight	Deceased	2	38	Other	0.8	no	no	no	1434	Thymoglobulin	FK+TORi+PDN	yes	no	no	no	no	no	yes
29	32	Male	white	Other	Hemodialysis	11	no	0	no	yes	Low	Obesity	Deceased	4	42	Stroke	1.1	no	yes	no	1670	Thymoglobulin	Others	yes	no	yes	no	yes	no	no
30	26	Female	white	Other	Hemodialysis	6	no	0	no	no	Low	Normal + Overweight	Deceased	4	36	Traumatic brain injury	0.93	no	yes	no	890	Thymoglobulin	FK+TORi+PDN	no	no	no	no	no	no	no
31	53	Male	non-white	Undefined	Hemodialysis	30	no	38	no	no	Low	Normal + Overweight	Deceased	4	40	Traumatic brain injury	3.41	no	no	no	1352	Thymoglobulin	FK+MPS+PDN	yes	yes	no	no	no	no	no
32	37	Male	non-white	Undefined	Hemodialysis	74	no	0	no	no	Low	Normal + Overweight	Living	3	38	not applicable	1	no	no	not applicable	73	No Induction	Others	no	no	no	no	no	no	no
33	58	Female	white	Undefined	Peritoneal	58	no	0	no	no	Moderate + High	Obesity	Deceased	2	51	Stroke	0.6	no	no	no	1115	Thymoglobulin	FK+TORi+PDN	no	yes	yes	no	yes	no	no
34	48	Female	white	Other	Hemodialysis	26	no	78	no	yes	Low	Obesity	Living	0	49	not applicable	1	no	no	not applicable	78	Thymoglobulin	FK+MPS+PDN	no	no	no	no	no	no	no
35	55	Female	non-white	Other	Hemodialysis	14	no	65	no	yes	Moderate + High	Obesity	Deceased	4	51	Stroke	0.7	no	no	no	1680	Thymoglobulin	FK+MPS+PDN	no	yes	yes	no	yes	yes	no
36	32	Male	white	Undefined	Hemodialysis	13	no	0	no	no	Low	Normal + Overweight	Deceased	2	21	Traumatic brain injury	1.32	no	no	no	1740	Thymoglobulin	FK+TORi+PDN	no	no	no	no	no	no	no
37	51	Male	white	Hypertension	Peritoneal	2	no	0	yes	no	Low	Normal + Overweight	Deceased	2	21	Traumatic brain injury	1.32	no	no	no	1375	Thymoglobulin	FK+TORi+PDN	no	no	yes	no	yes	no	no
38	35	Female	white	Other	Peritoneal	17	no	0	no	no	Low	Normal + Overweight	Deceased	2	36	Traumatic brain injury	1.2	no	no	no	1245	Thymoglobulin	FK+MPS+PDN	no	no	yes	no	yes	no	no
39	49	Male	non-white	Undefined	Hemodialysis	9	no	0	no	no	Low	Underweight	Deceased	4	36	Stroke	0.6	no	no	no	1216	Thymoglobulin	FK+TORi+PDN	no	no	no	no	no	no	no
40	37	Female	white	Undefined	Hemodialysis	62	no	99	no	no	Low	Normal + Overweight	Deceased	3	36	Stroke	0.6	no	no	no	1386	Thymoglobulin	FK+MPS+PDN	yes	no	no	no	no	no	no
41	59	Male	white	Other	Preemptive	0	no	30	no	no	Moderate + High	Normal + Overweight	Living	0	63	not applicable	1	no	no	not applicable	92	Thymoglobulin	FK+MPS+PDN	no	no	no	no	no	no	no
42	63	Male	white	Other	Peritoneal	14	no	0	no	no	Moderate + High	Normal + Overweight	Deceased	4	57	Stroke	1.3	no	yes	no	1672	Thymoglobulin	FK+TORi+PDN	yes	yes	no	no	no	no	no
43	53	Male	white	Undefined	Hemodialysis	32	no	0	no	no	Low	Normal + Overweight	Living	0	48	not applicable	1	no	no	not applicable	84	No Induction	Others	no	no	no	no	no	no	no
44	56	Male	white	Undefined	Hemodialysis	16	no	0	no	no	Low	Normal + Overweight	Living	6	42	not applicable	1	no	no	not applicable	82	Thymoglobulin	FK+TORi+PDN	no	no	no	no	no	no	no
45	62	Male	white	Diabetes	Hemodialysis	40	no	0	no	yes	Moderate + High	Normal + Overweight	Deceased	4	54	Stroke	1.3	no	no	no	1581	Thymoglobulin	FK+TORi+PDN	yes	yes	yes	no	yes	yes	yes
46	39	Female	non-white	Other	Peritoneal	107	no	0	no	no	Low	Normal + Overweight	Deceased	1	48	Traumatic brain injury	0.6	no	yes	no	1797	Thymoglobulin	FK+TORi+PDN	yes	no	yes	yes	no	no	no
47	44	Male	non-white	Diabetes	Hemodialysis	19	no	22	no	yes	Moderate + High	Normal + Overweight	Deceased	3	45	Traumatic brain injury	1.8	no	no	no	1010	Thymoglobulin	FK+TORi+PDN	no	no	no	no	no	no	no
48	34	Female	non-white	Undefined	Hemodialysis	29	no	88	no	no	Low	Normal + Overweight	Deceased	3	21	Traumatic brain injury	1.53	no	no	no	1520	Thymoglobulin	FK+MPS+PDN	no	yes	no	no	no	no	no
49	21	Male	white	Undefined	Peritoneal	32	no	0	no	no	Low	Normal + Overweight	Living	6	35	not applicable	1	no	no	not applicable	94	Thymoglobulin	FK+TORi+PDN	no	no	no	no	no	no	no
50	45	Male	white	Other	Peritoneal	49	no	0	no	no	Low	Normal + Overweight	Deceased	4	21	Traumatic brain injury	1.3	no	no	no	1400	Thymoglobulin	FK+TORi+PDN	yes	no	no	no	no	no	no
51	40	Female	white	Undefined	Hemodialysis	62	no	0	no	no	Low	Obesity	Deceased	3	54	Stroke	2.72	no	no	no	1530	Thymoglobulin	FK+TORi+PDN	yes	yes	no	no	no	no	no
52	25	Male	white	Other	Hemodialysis	27	yes	75	no	no	Low	Normal + Overweight	Deceased	2	54	Traumatic brain injury	1.1	yes	no	no	927	Thymoglobulin	FK+MPS+PDN	yes	no	no	no	no	no	no
53	29	Male	non-white	Undefined	Hemodialysis	23	no	0	no	no	Low	Obesity	Deceased	3	30	Stroke	1	yes	no	no	1481	Thymoglobulin	FK+TORi+PDN	no	no	no	no	no	no	no
54	34	Female	white	Undefined	Hemodialysis	28	no	41	no	no	Low	Normal + Overweight	Deceased	1	33	Traumatic brain injury	0.1	no	no	no	1395	Thymoglobulin	FK+MPS+PDN	yes	yes	yes	no	yes	no	no
55	37	Female	white	Undefined	Hemodialysis	74	no	71	no	no	Low	Underweight	Deceased	3	58	Stroke	1.1	no	no	no	1679	Thymoglobulin	FK+MPS+PDN	yes	yes	yes	no	yes	no	no
56	40	Male	non-white	Undefined	Hemodialysis	34	no	0	no	no	Moderate + High	Normal + Overweight	Deceased	4	60	Stroke	1.48	no	yes	yes	1450	Thymoglobulin	FK+TORi+PDN	yes	no	no	no	no	no	no
57	45	Male	white	Undefined	Hemodialysis	21	no	0	no	no	Low	Normal + Overweight	Deceased	3	40	Stroke	1	no	no	no	1720	Thymoglobulin	FK+TORi+PDN	no	no	no	no	no	no	no
58	62	Male	non-white	Hypertension	Hemodialysis	101	no	0	yes	no	Moderate + High	Normal + Overweight	Deceased	5	23	Traumatic brain injury	1	no	no	no	1560	Thymoglobulin	FK+MPS+PDN	yes	no	no	no	no	no	no
59	41	Male	white	Hypertension	Hemodialysis	6	no	0	yes	no	Low	Normal + Overweight	Deceased	3	31	Traumatic brain injury	1.2	no	no	no	1033	Thymoglobulin	FK+TORi+PDN	yes	yes	yes	yes	yes	no	no
60	29	Female	non-white	Other	Hemodialysis	37	no	0	no	no	Low	Normal + Overweight	Deceased	4	49	Stroke	0.8	no	no	no	1346	Thymoglobulin	FK+MPS+PDN	yes	no	no	no	no	no	no
61	49	Female	non-white	Undefined	Peritoneal	9	no	0	no	no	Low	Normal + Overweight	Deceased	2	23	Traumatic brain injury	0.8	no	no	no	1711	Thymoglobulin	FK+TORi+PDN	no	no	yes	no	yes	no	no
62	36	Female	non-white	Other	Peritoneal	31	no	0	no	no	Low	Normal + Overweight	Deceased	1	49	Stroke	0.57	no	no	no	1111	Thymoglobulin	FK+TORi+PDN	no	no	no	no	no	no	no
63	48	Male	non-white	Undefined	Hemodialysis	10	no	21	no	no	Low	Normal + Overweight	Deceased	3	53	Stroke	1.3	no	yes	yes	1237	Thymoglobulin	FK+MPS+PDN	yes	no	no	no	no	no	no
64	61	Male	white	Hypertension	Hemodialysis	64	no	0	yes	no	Moderate + High	Normal + Overweight	Deceased	3	30	Stroke	1.8	no	no	no	1210	Thymoglobulin	FK+TORi+PDN	yes	no	yes	no	yes	yes	no
65	66	Male	white	Hypertension	Hemodialysis	11	no	0	yes	no	Moderate + High	Obesity	Deceased	4	35	Stroke	0.7	no	no	no	1035	Thymoglobulin	FK+TORi+PDN	yes	yes	yes	yes	yes	no	no
66	46	Female	white	Glomerulonephritis	Peritoneal	23	no	10	no	no	Low	Normal + Overweight	Deceased	1	42	Stroke	0.8	no	no	no	1345	Thymoglobulin	FK+TORi+PDN	no	no	no	no	no	no	no
67	49	Male	non-white	Undefined	Hemodialysis	197	no	0	no	no	Low	Normal + Overweight	Deceased	4	67	Stroke	0.9	no	yes	yes	1573	Thymoglobulin	FK+TORi+PDN	yes	yes	no	no	no	no	no
68	34	Male	white	Undefined	Peritoneal	7	no	0	no	no	Low	Normal + Overweight	Deceased	4	51	Stroke	0.65	no	no	yes	1455	Thymoglobulin	FK+MPS+PDN	NA	no	yes	no	yes	yes	no
69	57	Male	white	Undefined	Hemodialysis	38	no	0	no	no	Moderate + High	Normal + Overweight	Deceased	3	51	Stroke	0.65	no	no	yes	1795	Thymoglobulin	FK+MPS+PDN	yes	yes	yes	no	yes	yes	yes
70	32	Female	non-white	Other	Hemodialysis	20	no	88	no	no	Low	Normal + Overweight	Living	0	35	not applicable	1	no	no	not applicable	79	Thymoglobulin	FK+MPS+PDN	no	yes	no	no	no	no	no
71	39	Male	non-white	Undefined	Hemodialysis	24	no	0	no	no	Low	Obesity	Deceased	4	56	Stroke	0.6	no	yes	yes	1520	Thymoglobulin	FK+TORi+PDN	yes	no	no	no	no	no	no
72	58	Female	white	Other	Hemodialysis	9	no	8	no	no	Moderate + High	Normal + Overweight	Deceased	3	51	Stroke	0.75	yes	yes	yes	1545	Thymoglobulin	FK+TORi+PDN	yes	yes	yes	no	yes	no	no
73	28	Female	white	Other	Peritoneal	74	no	0	no	no	Low	Normal + Overweight	Deceased	4	27	Traumatic brain injury	1.1	no	no	no	1177	Thymoglobulin	FK+MPS+PDN	no	no	no	no	no	no	no
74	38	Female	non-white	Glomerulonephritis	Hemodialysis	79	no	0	no	no	Low	Underweight	Deceased	3	56	Stroke	1.4	no	yes	yes	1310	Thymoglobulin	FK+TORi+PDN	yes	yes	yes	no	yes	no	no
75	53	Male	white	Hypertension	Hemodialysis	47	yes	74	yes	no	Low	Normal + Overweight	Deceased	2	54	Traumatic brain injury	0.7	no	yes	yes	1548	Thymoglobulin	FK+MPS+PDN	no	no	no	no	no	no	no
76	24	Male	white	Other	Hemodialysis	5	no	0	no	no	Low	Normal + Overweight	Living	3	34	not applicable	1	no	no	not applicable	95	Thymoglobulin	FK+TORi+PDN	no	yes	no	no	no	no	no
77	28	Male	non-white	Other	Hemodialysis	18	no	0	no	no	Low	Normal + Overweight	Deceased	3	26	Other	3.3	no	no	no	1370	Thymoglobulin	FK+TORi+PDN	no	no	no	no	no	no	no
78	64	Male	white	Diabetes	Hemodialysis	21	no	0	no	yes	Moderate + High	Obesity	Deceased	1	64	Stroke	1.3	yes	yes	yes	1530	Thymoglobulin	FK+TORi+PDN	yes	yes	yes	no	yes	no	no
79	37	Male	non-white	Diabetes	Hemodialysis	40	no	0	no	yes	Moderate + High	Normal + Overweight	Deceased	2	20	Stroke	0.7	no	no	no	1138	Thymoglobulin	FK+TORi+PDN	yes	no	yes	yes	yes	no	no
80	50	Female	non-white	Hypertension	Hemodialysis	45	no	0	yes	no	Low	Normal + Overweight	Deceased	2	20	Other	1.9	no	no	no	1408	Thymoglobulin	FK+TORi+PDN	no	yes	yes	no	yes	no	no
81	30	Female	non-white	Glomerulonephritis	Hemodialysis	166	no	97	no	no	Low	Normal + Overweight	Deceased	3	29	Traumatic brain injury	1.7	no	no	no	1710	Thymoglobulin	FK+MPS+PDN	yes	yes	no	no	no	no	no
82	37	Female	non-white	Hypertension	Preemptive	0	no	0	yes	no	Low	Normal + Overweight	Living	6	42	not applicable	1	no	no	not applicable	87	Thymoglobulin	FK+MPS+PDN	no	no	yes	no	yes	no	no
83	36	Male	white	Diabetes	Hemodialysis	38	no	0	no	yes	Moderate + High	Normal + Overweight	Deceased	2	18	Traumatic brain injury	1.2	no	no	no	1200	Thymoglobulin	FK+TORi+PDN	yes	yes	no	no	no	no	no
84	57	Female	white	Other	Hemodialysis	66	no	81	no	no	Moderate + High	Obesity	Deceased	3	18	Traumatic brain injury	1.2	no	no	no	1390	Thymoglobulin	FK+TORi+PDN	yes	yes	no	no	no	no	no
85	42	Male	white	Undefined	Preemptive	0	no	0	no	no	Low	Normal + Overweight	Living	3	33	not applicable	1	no	no	not applicable	82	Thymoglobulin	FK+TORi+PDN	NA	yes	yes	no	yes	yes	no
86	58	Male	non-white	Hypertension	Hemodialysis	26	no	0	yes	no	Moderate + High	Normal + Overweight	Deceased	3	50	Stroke	0.9	no	yes	yes	1260	Thymoglobulin	FK+TORi+PDN	yes	no	no	no	no	no	yes
87	53	Female	white	Other	Hemodialysis	4	no	0	no	no	Moderate + High	Normal + Overweight	Deceased	4	50	Stroke	2.2	no	yes	yes	1275	Thymoglobulin	FK+TORi+PDN	yes	no	no	no	no	no	no
